# Supplementary material for: International Classification of Diseases-10th Revision Surrogates of the Modified Frailty Index and 12-Month Referral to the Hospital in an Older Population from Germany
Source: J Clin Med. 2023 Nov 24;12(23):7290. doi: 10.3390/jcm12237290 (PMC10707624; doi:10.3390/jcm12237290)
Supplement: Supplementary file 1 [file jcm-12-07290-s001.zip]

Archive with 1 entries (1 files):
- jcm-2655891-supplementary.pdf
